# Supplementary material for: OTOF mutation analysis with massively parallel DNA sequencing in 2,265 Japanese sensorineural hearing loss patients
Source: PLoS One. 2019 May 16;14(5):e0215932. doi: 10.1371/journal.pone.0215932 (PMC6522017; doi:10.1371/journal.pone.0215932)
Supplement: S2 Table — (XLSX) [file pone.0215932.s002.xlsx]

## Sheet: Sheet1
	Nucleotide Change	Amino acid change	Occurence in this work	Control	Functional prediction
			(chromosome)	(chromosome)	SIFT	PP2HV	LRT	Mutation Taster	Mut Assesor	CADD
Uncertain significance
NM_194248	c.32C>T	p.S11L	1/4530	0/666	T(0.37)	B(0.31)	N(0.27)	D(0.45)	L(0.36)	24.1
NM_194248	c.97C>T	p.R33W	1/4530	0/666	D(0.78)	D(0.82)	D(0.84)	D(0.44)	M(0.69)	35
NM_194248	c.302T>C	p.I101T	5/4530	0/666	T(0.21)	B(0.16)	D(0.48)	D(0.50)	L(0.20)	21.2
NM_194248	c.565G>A	p.E189K	1/4530	0/666	T(0.09)	B(0.19)	D(0.56)	D(0.48)	N(0.03)	24.9
NM_194248	c.593C>T	p.A198V	1/4530	0/666	T(0.21)	P(0.44)	D(0.84)	D(0.81)	L(0.20)	24.9
NM_194248	c.650A>G	p.D217G	2/4530	0/666	T(0.31)	B(0.35)	D(0.56)	D(0.59)	N(0.14)	23.8
NM_194248	c.694A>C	p.N232H	7/4530	1/666	T(0.32)	P(0.53)	D(0.84)	D(0.59)	L(0.20)	24.7
NM_194248	c.740G>A	p.S247N	1/4530	0/666	T(0.84)	B(0.06)	D(1)	D(1)	L(0.60)	23.2
NM_194248	c.925C>T	p.P309S	1/4530	1/666	D(0.57)	B(0.14)	D(0.84)	D(0.59)	M(0.90)	20.6
NM_194248	c.926C>T	p.P309L	1/4530	0/666	D(0.56)	B(0.40)	D(0.84)	D(0.81)	M(0.54)	26.7
NM_194248	c.995C>T	p.T332I	1/4530	0/666	T(0.17)	P(0.44)	D(0.84)	D(0.55)	L(0.43)	18.7
NM_194248	c.1194T>A	p.D398E	19/4530	1/666	T(0.12)	B(0.20)	D(0.84)	D(0.45)	L(0.34)	11.72
NM_194248	c.1292G>T	p.R431L	1/4530	0/666	D(0.56)	P(0.49)	D(0.63)	D(0.41)	L(0.42)	32
NM_194248	c.1295T>C	p.M432T	1/4530	0/666	D(0.72)	B(0.35)	D(0.84)	D(0.59)	M(0.84)	25.6
NM_194248	c.1350C>G	p.D450E	7/4530	1/666	T(0.33)	D(0.88)	D(0.84)	D(0.59)	L(0.22)	28.2
NM_194248	c.1505C>T	p.S502L	1/4530	1/666	D(0.49)	B(0.33)	D(0.84)	D(0.59)	L(0.50)	26.4
NM_194248	c.1780G>A	p.E594K	2/4530	0/666	D(0.60)	P(0.44)	D(0.84)	D(0.81))	M(0.66)	27.1
NM_194248	c.1937G>A	p.G646D	1/4530	0/666	T(0.37)	P(0.62)	N(0.17)	D(0.81)	M(0.85)	25.2
NM_194248	c.2111C>T	p.P704L	1/4530	1/666	D(0.78)	B(0.37)	D(0.84)	D(0.81)	M(0.85)	29.7
NM_194248	c.2180A>G	p.N727S	14/4530	1/666	T(0.10)	B(0.25)	D(0.84)	D(0.53)	M(0.62)	14.33
NM_194248	c.2252C>T	p.T751M	1/4530	0/666	D(0.43)	P(0.63)	D(0.84)	D(0.81)	L(0.51)	23.1
NM_194248	c.2375G>A	p.R792Q	1/4530	0/666	D(0.61)	B(0.47)	D(0.63)	D(0.52)	M(0.65)	24.7
NM_194248	c.2567A>T	p.N856I	5/4530	0/666	D(0.78)	P(0.62)	D(0.84)	D(0.59)	M(0.78)	27.1
NM_194248	c.2930G>A	p.S977N	1/4530	0/666	T(0.29)	B(0.20)	D(0.84)	D(0.51)	L(0.37)	17.01
NM_194248	c.3082G>T	p.D1028Y	1/4530	0/666	D(0.65)	D(0.97)	D(0.84)	D(0.81)	M(0.55)	29.3
NM_194248	c.3205T>G	p.F1069V	2/4530	0/666	D(0.72)	D(0.90)	D(0.84)	D(0.81)	M(0.80)	29.1
NM_194248	c.3224A>G	p.Y1075C	4/4530	0/666	D(0.78)	D(0.76)	D(0.84)	D(0.81)	M(0.73)	27
NM_194248	c.3368_3388del	p.1123_1130del	1/4530	0/666	−	−	−	−	−	−
NM_194248	c.3427C>T	p.R1143W	1/4530	0/666	D(0.91)	P(0.88)	D(0.84)	D(0.59)	M(0.88)	32
NM_194248	c.3439C>T	p.R1147W	1/4530	0/666	D(0.91)	D(0.76)	D(0.84)	D(0.59)	L(0.46)	33
NM_194248	c.3683G>T	p.R1228L	1/4530	0/666	T(0.61)	B(0.52)	N(0.34)	D(0.46)	L(0.25)	26.7
NM_194248	c.3706C>T	p.R1236C	1/4530	0/666	T(0.53)	B(0.53)	N(0.28)	D(0.46)	N(0.14)	23.9
NM_194248	c.3944A>C	p.E1315A	3/4530	1/666	T(0.45)	D(0.73)	N(0.36)	D(0.59)	M(0.62)	18.41
NM_194248	c.4033C>A	p.Q1345K	1/4530	0/666	T(0.06)	B(0.11)	U(0.22)	D(0.44)	N(0.16)	16.73
NM_194248	c.4328C>T	p.S1443F	1/4530	0/666	D(0.55)	B(0.40)	N(0.22)	N(0.27)	L(0.49)	17.53
NM_194248	c.4408C>T	p.R1470W	2/4530	0/666	D(0.52)	B(0.12)	D(0.63)	D(0.46)	L(0.51)	25
NM_194248	c.4417G>T	p.G1473C	1/4530	0/666	D(0.68)	P(0.65)	D(0.63)	D(0.81)	M(0.65)	34
NM_194248	c.4423G>A	p.D1475N	1/4530	0/666	T(0.32)	D(0.65)	D(0.84)	D(0.59)	M(0.78)	34
NM_194248	c.4498C>T	p.R1500W	1/4530	0/666	D(0.68)	D(0.83)	D(0.84)	D(0.59)	M(0.93)	34
NM_194248	c.4820G>A	p.R1607Q	1/4530	0/666	D(0.91)	D(0.97)	D(0.84)	D(0.52)	M(0.93)	35
NM_194248	c.4959C>A	p.N1653K	1/4530	0/666	T(0.06)	B(0.38)	D(0.63)	D(0.50)	L(0.37)	17.5
NM_194248	c.5168A>C	p.D1723A	1/4530	0/666	D(0.47)	D(0.81)	D(0.84)	D(0.81)	M(0.85)	29
NM_194248	c.5179C>T	p.R1727W	1/4530	0/666	D(0.91)	D(0.97)	D(0.84)	D(0.53)	M(0.88)	34
NM_194248	c.5180G>A	p.R1727Q	1/4530	0/666	D(0.91)	D(0.97)	D(0.84)	D(0.59)	M(0.88)	35
NM_194248	c.5203C>T	p.R1735W	1/4530	0/666	D(0.91)	D(0.97)	D(0.84)	D(0.59)	H(0.93)	34
NM_194248	c.5332G>A	p.V1778I	1/4530	0/666	T(0.16)	B(0.32)	D(0.84)	D(0.81)	N(0.09)	23.1
NM_194248	c.5405C>T	p.A1802V	7/4530	0/666	D(0.68)	P(0.70)	D(0.84)	D(0.81)	M(0.90)	29.6
NM_194248	c.5408A>C	p.E1803A	1/4530	0/666	D(0.91)	B(0.56)	D(0.84)	D(0.81)	M(0.92)	23.2
NM_194248	c.5419G>A	p.V1807I	1/4530	0/666	T(0.61)	P(0.61)	D(0.84)	D(0.81)	M(0.56)	31
NM_194248	c.5654G>A	p.R1885H	2/4530	0/666	D(0.40)	D(0.92)	D(0.84)	D(0.59)	M(0.69)	29.5
NM_194248	c.5863C>T	p.R1955C	1/4530	0/666	T(0.27)	P(0.59)	N(0.30)	D(0.81)	L(0.40)	27
Likely Benign
NM_194248	c.107G>C	p.G36A	3/4530	0/666	D(0.91)	B(0.04)	−	N(0.23)	−	5.636
NM_194248	c.367G>A	p.G123S	1/4530	0/666	T(0.36)	B(0.20)	D(0.84)	D(0.51)	N(0.11)	21.5
NM_194248	c.1864A>G	p.I622V	1/4530	0/666	T(0.38)	B(0.09)	N(0.84)	D(0.52)	M(0.58)	9.917
NM_194248	c.1927G>A	p.E643K	1/4530	0/666	T(0.03)	B(0.04)	N(0.56)	D(0.38)	L(0.50)	14.99
NM_194248	c.1955G>A	p.R652Q	2/4530	0/666	T(0.21)	B(0.19)	U(0.23)	N(0.09)	L(0.34)	14.82
NM_194248	c.1961G>A	p.R654Q	14/4530	4/666	T(0.18)	B(0.04)	U(0.23)	N(0.28)	L(0.34)	13.61
NM_194248	c.2452C>T	p.R818W	23/4530	5/666	D(0.78)	B(0.64)	D(0.50)	D(0.38)	L(0.52)	29.8
NM_194248	c.3035T>C	p.V1012A	6/4530	0/666	D(0.54)	D(0.68)	D(0.84)	D(0.58)	L(0.51)	25.9
NM_194248	c.3745C>T	p.R1249W	1/4530	0/666	D(0.46)	B(0.04)	N(0.09)	D(0.81)	N(0.18)	24.1
NM_194248	c.4023+1G>A	−	8/4530	2/666	−	−	−	D(0.81)	−	26.3
